# Supplementary material for: Could the Presence of Thrips AFFECT the Yield Potential of Genetically Modified and Conventional Maize?
Source: Toxins (Basel). 2022 Jul 19;14(7):502. doi: 10.3390/toxins14070502 (PMC9320106; doi:10.3390/toxins14070502)
Supplement: Supplementary file 1 [file toxins-14-00502-s001.zip]

Archive with 1 entries (1 files):
- toxins-1772282-supplementary.pdf
